# Supplementary material for: The Activation of Prothrombin Seems to Play an Earlier Role than the Complement System in the Progression of Colorectal Cancer: A Mass Spectrometry Evaluation
Source: Diagnostics (Basel). 2020 Dec 11;10(12):1077. doi: 10.3390/diagnostics10121077 (PMC7763171; doi:10.3390/diagnostics10121077)
Supplement: Supplementary file 1 [file diagnostics-10-01077-s001.zip › RomanoEtAl_CRC_MS_evaluation_TableS1.xlsx]

## Sheet: controlsVsNonMetastatic
FILLER	fr_11S09113.txt	fr_11S10454.txt	fr_11S11651.txt	fr_11S17732.txt	fr_11S18235.txt	fr_11S19738.txt	fr_11S20984.txt	fr_11S21172.txt	fr_11S21175.txt	fr_11S22033.txt	fr_11S22872.txt	fr_12S11443.txt	fr_12S23237.txt	fr_13S07855.txt	fr_13S07979.txt	fr_13S08530.txt	fr_13S09395.txt	fr_13S11377.txt	fr_13S14986.txt	fr_C135.txt	fr_C136.txt	fr_C142.txt	fr_C143.txt	fr_C146.txt	fr_C147.txt	fr_C151.txt	fr_C158.txt	fr_C161.txt	fr_C162.txt	fr_C163.txt	fr_C165.txt	fr_C171.txt	fr_C174.txt	fr_C175.txt	fr_C177.txt	fr_C178.txt	fr_C183.txt	fr_C187.txt	fr_C192.txt	fr_C193.txt	fr_C194.txt	fr_C195.txt	fr_C196.txt	fr_C197.txt	fr_C198.txt	fr_C199.txt	fr_C202.txt	fr_C210.txt	fr_C211.txt
FILLER	1	1	1	1	1	1	1	1	1	1	1	1	1	1	1	1	1	1	1	2	2	2	2	2	2	2	2	2	2	2	2	2	2	2	2	2	2	2	2	2	2	2	2	2	2	2	2	2	2
810.481	4.398	6.929	0	7.224	12.041	0	0	5.621	6.539	0	0	0	0	0	0	0	0	0	0	0	0	0	0	0	0	0	0	0	0	0	0	0	0	0	0	0	0	0	0	0	0	0	0	0	0	0	0	0	0
811.569	0	0	0	0	0	0	0	0	0	0	0	0	0	0	0	0	0	0	0	3.91	0	0	1.744	3.987	0	2.69	0	6.25	6.893	0	0	0	0	0	0	4.291	5.637	9.785	0	0	0	0	0	0	0	0	0	0	0
813.094	0	0	0	0	0	4.695	0	0	0	0	0	0	0	0	2.991	0	0	0	0	4.403	0	0	0	0	3.697	2.922	0	0	0	0	0	0	7.823	3.881	0	0	0	0	0	0	0	4.687	0	0	7.541	0	1.884	0	0
817.105	0	0	0	0	0	0	0	0	0	0	0	0	0	0	0	0	0	0	0	0	0	0	0	0	0	0	0	0	0	0	0	5.252	0	0	0	0	0	0	0	0	0	0	0	0	0	0	0	0	0
833.071	0	0	0	0	0	0	0	0	0	0	0	0	0	6.459	0	0	0	13.61	0	0	0	12.471	18.004	0	0	0	0	0	0	8.11	34.791	31.261	39.076	4.074	0	0	0	0	45.973	0	0	0	0	7.664	0	4.415	0	0	0
839.092	0	0	0	0	0	0	0	0	0	0	0	0	0	0	0	0	0	0	0	0	6.21	0	0	0	4.182	0	0	0	0	0	0	0	0	0	0	0	0	0	0	0	0	0	0	0	0	0	0	0	0
839.607	0	0	0	0	0	0	0	0	0	0	0	0	0	0	0	0	0	0	0	0	0	0	0	0	0	0	0	0	0	0	0	0	0	0	0	0	0	2.942	0	0	0	0	0	0	0	0	0	0	0
851.047	0	0	0	0	0	0	0	0	0	0	0	0	0	0	0	0	0	0	0	0	0	0	0	0	0	0	0	0	0	0	0	5.291	0	3.41	0	0	0	0	0	0	0	0	0	0	0	0	0	0	0
855.055	0	0	0	0	0	0	0	0	0	0	0	0	0	0	0	0	0	0	0	0	0	28.768	6.168	0	10.089	0	5.427	0	0	4.213	0	38.524	26.094	4.382	0	0	0	0	30.46	0	0	0	0	7.708	0	0	0	0	0
865.62	0	0	0	0	0	0	0	0	0	0	0	0	0	0	0	0	0	0	0	0	0	0	0	4.282	0	2.835	0	0	0	0	0	0	0	0	0	0	5.168	3.48	0	0	0	0	0	0	0	0	0	0	0
868.541	0	0	0	0	0	0	0	0	0	0	4.056	0	0	0	0	4.223	0	0	0	0	0	0	0	0	0	0	0	0	0	0	0	0	0	0	0	0	0	0	0	0	0	0	0	0	0	0	3.23	0	4.879
869.015	0	0	0	0	0	0	0	0	0	0	0	0	0	0	0	0	0	0	0	0	0	0	0	0	0	0	0	0	0	0	0	0	0	0	0	0	0	0	0	0	0	0	0	0	0	0	0	0	0
871.028	0	0	0	0	0	0	0	0	0	0	0	0	0	0	0	0	0	0	0	0	0	0	0	0	0	0	0	0	0	0	0	13.178	0	0	0	0	0	0	13.272	0	0	0	0	0	0	0	0	0	0
873.032	0	0	0	0	0	0	0	0	0	0	0	0	0	0	0	0	0	0	0	0	0	0	0	0	0	0	0	0	0	0	0	6.847	0	0	0	0	0	0	0	0	0	0	0	0	0	0	0	0	0
882.562	5.614	0	0	7.236	0	5.02	0	0	8.832	5.581	8.632	0	4.493	4.634	3.94	13.266	6.802	5.117	10.54	7.936	4.43	25.596	3.649	5.147	7.054	4.051	9.832	17.902	10.028	13.369	14.993	5.391	7.512	7.141	0	8.758	0	7.122	8.069	0	6.589	6.819	8.421	3.891	7.295	5.261	8.48	4.365	22.024
892.426	0	0	0	0	0	0	0	0	0	0	0	0	0	0	0	0	0	0	0	0	0	0	3.308	0	0	0	0	0	0	0	0	0	0	0	0	0	0	0	0	0	0	0	0	0	0	3.177	0	0	0
898.417	0	0	0	0	0	0	0	0	0	0	0	0	0	0	0	2.915	0	0	0	0	3.285	0	0	0	0	0	0	0	0	0	0	0	0	0	0	0	0	0	0	0	0	0	0	0	0	0	0	0	5.565
904.461	13.652	5.796	48.42	9.483	14.946	46.608	30.753	144.654	18.137	10.929	4.309	153.154	0	55.085	3.697	9.574	68.683	8.858	15.152	6.436	7.836	14.546	12.197	0	0	4.585	5.874	11.789	19.395	0	10.66	10.323	9.001	5.811	14.532	6.476	16.276	6.099	12.033	0	4.63	17.464	0	4.072	6.916	16.752	0	5.775	15.447
912.379	0	0	0	0	0	0	0	0	0	0	0	0	0	3.928	0	0	8.327	6.609	0	0	0	0	4.146	0	0	0	0	0	0	4.897	8.272	4.816	7.782	0	0	0	0	0	13.046	0	0	0	0	0	0	0	0	0	0
920.455	0	0	10.168	0	0	0	0	0	0	0	0	0	0	13.491	5.622	9.64	19.333	14.525	25.205	0	6.445	10.692	9.686	0	0	0	9.849	0	16.231	0	0	7.091	0	0	35.027	0	8.114	11.298	31.119	3.891	9.892	0	0	0	0	7.37	0	0	15.383
921.552	0	5.914	9.646	8.109	0	4.954	0	0	8.694	0	5.107	0	7.24	0	0	0	0	0	0	0	0	0	0	0	0	0	0	0	0	0	0	0	0	0	0	0	0	0	0	0	0	0	0	0	0	0	0	0	0
927.464	0	0	0	0	0	0	0	0	0	0	0	0	0	0	0	0	0	0	0	0	9.296	0	2.074	0	9.096	0	0	0	0	0	0	0	0	0	0	0	0	0	0	0	0	0	0	0	0	0	0	4.567	0
934.355	0	0	0	0	0	0	0	0	0	0	0	0	0	3.289	0	0	0	0	0	0	0	29.675	0	0	5.838	0	0	0	0	0	5.748	9.289	0	0	0	0	0	0	9.518	0	0	0	0	2.553	0	0	0	0	0
942.459	0	0	0	0	0	0	0	0	0	0	0	15.618	0	7.753	0	11.988	0	0	0	0	0	0	4.323	0	0	0	0	0	0	0	0	5.105	0	5.92	10.893	0	0	0	17.573	0	0	0	0	5.353	0	0	0	0	0
963.633	6.397	15.905	19.009	15.192	14.353	0	22.444	0	0	0	0	8.174	0	2.892	4.306	5.522	20.635	6.533	26.924	0	0	0	0	0	0	0	6.452	8.734	24.565	7.787	7.341	0	0	0	0	0	0	5.373	0	0	3.913	16.264	0	0	0	14.143	0	0	12.637
974.648	0	0	0	0	0	0	0	0	0	0	0	0	0	0	0	4.814	0	0	0	0	0	0	0	0	0	0	0	0	0	0	0	0	0	0	0	0	0	0	0	0	0	0	0	0	0	4.319	0	0	0
977.651	0	0	0	0	0	0	0	0	0	0	0	0	0	0	0	0	0	0	0	0	0	0	0	0	0	0	0	0	0	0	0	0	0	0	0	0	0	0	0	0	0	0	0	0	0	4.844	0	0	0
987.63	6.791	5.813	12.286	0	0	0	0	0	0	0	0	8.055	0	0	0	4.13	11.807	5.358	12.477	0	0	10.831	0	0	0	0	0	0	0	0	0	0	0	0	0	0	0	0	0	0	0	0	0	0	0	6.921	0	0	7.156
989.649	10.388	24.356	32.566	18.843	12.503	5.151	38.205	12.668	8.402	0	0	10.687	0	6.167	7.805	12.668	28.247	11.517	52.999	12.442	0	14.961	2.49	13.501	6.135	8.894	14.244	27.68	38.168	12.504	17.318	0	7.193	4.987	8.57	17.635	17.697	10.808	12.091	17.101	13.034	21.303	0	0	10.646	20.298	0	4.169	22.772
991.666	44.447	128.522	138.517	100.659	101.099	14.745	261.735	68.962	27.751	6.194	0	64.561	0	37.849	46.011	66.45	166.985	47.386	289.116	208.662	12.348	124.637	23.961	103.857	28.685	52.31	58.664	156.551	236.647	63.912	76.011	11.802	43.451	62.575	85.034	179.656	96.005	87.744	89.328	116.07	94.339	124.066	31.114	8.015	130.096	106.239	41.555	9.078	97.703
1007.65	0	0	0	0	0	0	0	0	0	0	0	0	0	0	0	5.802	8.694	0	0	0	0	0	0	7.83	0	0	7.4	0	0	0	0	0	0	5.866	0	15.285	0	5.634	0	9.951	5.101	0	0	0	0	11.662	2.953	0	7.606
1009.5	0	0	0	0	0	0	0	0	0	5.473	0	0	4.758	0	0	0	0	0	0	0	7.554	0	0	0	0	0	0	0	0	0	0	0	0	0	0	0	0	0	0	0	6.943	0	0	0	0	0	0	5.358	0
1013.65	15.939	15.179	25.848	11.19	0	0	49.606	0	0	0	0	13.98	0	3.962	8.227	7.131	21.195	0	20.555	0	5.58	27.725	3.143	5.678	12.962	6.815	12.745	0	18.357	0	7.149	0	0	0	0	0	12.123	0	0	0	4.882	0	0	0	0	13.086	0	0	11.566
1015.67	67.859	84.045	102.997	97.823	55.276	24.61	190.697	53.956	48.055	14.139	15.906	101.964	0	25.876	57.983	50.882	149.913	55.236	212.969	86.708	7.757	276.978	15.171	51.88	51.104	28.46	32.117	40.786	128.321	24.069	44.803	10.414	23.895	25.901	37.071	65.241	55.429	28.856	65.784	33.525	33.062	52.795	17.355	6.631	57.125	53.002	6.007	13.761	78.025
1017.68	0	67.218	78.146	0	36.539	0	132.412	0	0	0	0	0	0	0	0	44.023	0	0	217.893	83.795	0	0	10.521	53.487	0	20.237	31.08	68.254	119.271	19.379	38.713	0	15.002	17.64	30.638	70.41	56.184	31.789	47.335	42.572	41.455	55.773	9.415	0	46.33	45.936	11.395	0	61.529
1022.11	0	0	0	0	0	0	0	0	0	0	0	0	0	0	0	0	0	0	0	0	0	0	0	0	0	0	0	0	0	0	0	23.832	0	0	0	0	0	0	0	0	0	0	0	0	0	0	0	0	0
1031.66	0	0	0	0	0	0	0	0	0	0	0	0	0	0	0	4.893	0	0	0	0	0	0	0	0	0	0	0	0	0	0	0	0	0	0	0	0	0	0	0	0	0	0	0	0	0	0	0	0	0
1032.63	0	0	11.285	10.767	0	0	0	0	10.695	6.099	6.391	9.021	8.089	0	0	0	0	0	0	0	0	0	0	0	0	0	0	0	0	0	0	0	0	0	0	0	0	0	0	8.274	0	0	0	0	0	0	0	0	0
1033.68	0	0	0	0	0	0	0	0	0	0	0	0	0	0	0	6.435	0	0	0	0	0	0	0	0	0	0	7.184	0	0	0	0	0	0	0	0	0	0	0	0	0	0	0	0	0	0	0	0	0	0
1037.64	0	13.808	18.59	0	0	0	34.674	0	0	0	0	0	0	0	0	0	0	0	0	0	0	0	0	0	8.989	0	0	0	0	0	0	0	0	0	9.883	0	0	0	0	0	0	0	0	0	0	0	0	0	0
1039.66	36.465	42.507	77.495	42.001	14.666	6.813	102.87	15.402	26.585	6.063	9.14	78.914	0	6.334	31.367	27.614	50.052	23.305	79.012	29.628	0	104.326	7.265	22.665	29.24	24.51	15.32	0	62.172	7.497	17.965	0	0	6.229	11.579	15.122	19.076	21.134	25.149	11.592	14.246	32.3	6.005	0	22.229	22.115	0	0	31.936
1041.68	0	33.633	43.117	18.263	0	0	66.926	0	0	0	0	0	0	0	17.524	22.095	37.194	0	89.142	21.125	0	88.794	4.041	20.103	0	0	8.356	0	46.875	0	10.217	0	0	0	0	10.787	21.255	0	17.935	6.216	5.832	0	0	0	0	17.66	0	0	21.773
1042.49	0	0	0	0	0	0	0	0	0	0	0	0	0	0	0	0	0	0	0	0	12.71	0	0	0	11.12	0	0	0	0	0	0	0	0	0	0	0	0	0	0	0	0	0	0	0	0	0	0	0	0
1043.69	0	0	0	0	0	0	0	0	0	0	0	0	0	0	0	0	0	0	0	0	0	0	0	0	0	0	0	0	0	0	0	0	0	0	0	0	0	0	0	0	0	0	0	0	0	0	0	0	0
1051.71	0	0	0	0	0	5.466	0	0	10.072	0	9.651	0	0	8.025	6.186	20.415	0	5.402	0	0	11.554	16.049	5.276	0	7.882	7.761	17.977	22.013	0	19.564	22.305	9.71	11.718	7.043	0	15.188	0	12.05	0	0	5.633	9.317	11.298	4.746	10.383	8.411	16.33	5.251	37.736
1060.06	0	0	0	0	0	0	0	0	0	0	0	0	0	0	0	0	0	0	0	0	0	0	0	0	0	0	0	0	0	0	0	51.258	0	0	0	0	0	0	53.167	0	0	0	0	6.697	0	0	0	0	0
1063.66	7.443	22.569	41.766	11.168	0	0	41.127	0	0	0	0	22.723	0	0	7.4	7.214	0	0	15.071	0	0	20.343	0	5.622	0	9.632	0	0	22.043	0	0	0	0	0	0	0	0	4.649	0	0	0	0	0	0	0	5.961	0	0	0
1065.67	0	0	0	0	0	0	0	0	0	0	0	0	0	0	0	0	0	0	0	0	0	0	0	0	0	0	0	0	0	0	0	0	0	0	0	0	0	0	0	0	0	0	0	0	0	0	0	0	0
1120.58	0	0	0	0	0	0	0	0	0	0	0	0	0	0	0	0	0	0	0	0	0	0	0	0	0	0	0	0	0	0	0	0	0	0	0	0	0	0	0	0	0	0	0	5.654	0	0	2.85	0	0
1122.55	0	0	0	0	0	0	0	0	0	0	0	0	0	0	0	0	0	0	0	0	0	0	0	0	0	0	0	0	0	0	0	0	0	0	0	0	0	0	0	0	0	0	0	0	0	0	0	0	0
1143.7	5.117	4.993	10.649	7.523	0	0	0	0	8.822	0	4.673	0	6.359	0	0	0	0	0	0	0	0	0	0	0	0	0	0	0	0	0	0	0	0	0	0	0	0	0	0	0	0	0	0	0	0	0	0	0	0
1165.73	4.904	0	0	0	0	4.664	0	0	9.627	5.517	7.941	0	5.578	6	0	14.503	0	0	0	0	9.062	12.231	3.783	0	7.288	0	14.795	12.017	0	11.06	15.017	5.088	0	5.333	0	0	0	6.483	0	0	0	0	6.326	0	0	0	12.245	0	27.648
1192.67	8.367	10.399	0	7.467	0	10.557	0	0	0	11.657	9.714	0	8.268	9.622	10.059	6.85	0	9.125	0	8.048	5.725	0	9.145	7.409	10.046	8.515	0	8.549	0	7.207	0	12.031	0	0	0	7.868	10.372	9.403	0	9.757	9.275	0	6.971	10.681	0	9.51	9.758	10.321	7.794
1201.56	0	0	0	0	0	0	0	0	0	0	0	0	0	0	0	0	0	0	0	0	0	0	0	0	0	0	0	0	0	0	0	0	0	0	0	0	0	0	0	0	0	0	0	0	0	0	0	0	0
1211.64	0	0	0	0	0	0	0	0	0	0	0	0	0	0	0	0	0	0	0	0	0	0	0	0	0	0	0	0	0	0	0	0	0	0	0	0	0	0	12.142	10.862	0	0	0	4.213	0	0	0	0	0
1218.66	0	0	0	0	0	0	0	0	0	0	0	0	0	0	0	0	0	0	0	0	0	0	0	0	0	0	0	0	0	0	0	0	0	0	0	0	0	0	0	7.705	0	0	0	0	0	7.006	0	0	0
1228.55	0	0	0	0	0	0	0	0	0	0	0	0	0	0	0	0	0	0	0	0	9.281	0	0	0	7.767	0	10.47	0	0	0	0	0	0	0	0	0	0	0	0	0	0	0	8.166	7.011	0	0	0	4.384	0
1234.62	0	0	0	0	0	0	0	0	0	0	0	0	0	0	0	0	0	0	0	0	0	0	0	0	0	0	0	0	0	0	0	0	0	0	0	0	0	0	0	0	0	0	0	0	0	0	0	0	0
1238.49	0	0	31.808	21.334	12.462	21.225	0	9.893	9.293	4.412	0	0	0	6.272	5.826	8.621	0	0	0	0	0	0	0	0	0	0	0	23.454	0	12.622	10.105	0	0	6.933	8.676	0	0	0	0	0	0	0	5.194	5.488	0	0	4.136	5.228	0
1260.48	0	0	14.13	7.786	0	16.865	0	0	0	0	0	0	0	0	0	0	0	0	0	0	7.789	0	0	0	8.663	0	7.122	6.785	0	0	0	0	0	0	0	0	0	0	0	0	0	0	9.623	7.315	0	0	0	8.636	0
1306.7	0	0	0	0	0	0	0	0	0	0	0	0	0	0	0	0	0	0	0	0	0	0	0	0	0	3.973	0	0	0	0	0	0	0	0	0	0	0	0	0	0	0	0	0	5.554	0	0	4.277	0	0
1308.61	0	0	0	0	0	0	0	0	0	0	0	0	0	0	0	0	0	0	0	0	0	0	0	0	0	0	0	0	0	0	0	0	0	0	0	0	0	0	0	0	0	0	0	0	0	0	3.777	0	0
1334.88	0	0	0	0	0	0	0	0	0	0	0	0	0	0	0	5.951	0	0	0	0	0	0	0	0	0	0	0	0	0	0	0	0	0	0	0	0	0	0	0	0	0	0	0	0	0	0	6.193	0	11.695
1362.62	0	0	0	0	0	0	0	0	0	0	0	0	0	0	0	0	0	0	0	0	0	0	0	0	0	0	0	0	0	7.586	0	0	5.987	0	0	0	0	0	0	0	0	0	0	0	0	0	0	0	0
1372.6	0	0	0	0	0	0	0	0	0	0	0	0	0	0	0	0	0	0	0	0	16.357	11.634	0	0	0	0	0	0	0	0	0	0	0	0	0	0	0	0	0	0	0	0	9.659	7.625	0	0	0	6.626	0
1402.74	0	0	0	0	0	0	0	0	0	0	0	0	0	0	0	0	0	0	0	0	0	0	3.373	0	0	0	0	0	0	0	0	0	0	0	0	0	0	0	0	0	0	0	0	3.111	0	0	0	0	0
1403.74	7.739	8.222	0	7.139	0	9.182	0	6.645	0	10.235	8.52	0	8.01	7.262	10.08	8.209	0	8.097	0	0	9.035	0	10.243	8.418	7.784	10.46	0	0	0	7.321	6.653	8.901	0	6.281	0	7.116	7.93	9.616	0	10.91	9.507	8.819	5.96	10.531	0	6.096	10.352	8.694	0
1420.76	245.312	247.594	241.45	241.209	239.462	242.608	258.847	246.083	242.191	246.873	247.397	242.777	251.232	251.315	246.804	244.135	241.38	247.768	244.158	247.888	246.956	240.296	245.71	246.467	252.279	251.37	249.268	242.685	247.207	247.441	246.87	249.508	247.056	243.269	240.228	246.18	247.023	246.081	249.747	255.82	247.006	245.916	248.504	246.993	242.377	250.595	247.474	247.62	251.513
1432.76	0	8.576	0	16.8	23.071	14.904	25.693	12.625	25.041	24.739	19.257	9.011	30.251	14.86	18.291	0	8.13	23.376	19.649	18.364	15.519	10.511	18.982	25.346	7.031	10.714	12.346	19.666	0	13.831	9.91	13.738	23.131	8.933	15.289	13.378	14.547	15.979	23.361	14.362	20.697	5.964	23.408	0	25.842	6.458	21.387	19.784	14.905
1434.51	0	0	0	0	0	0	0	0	0	0	0	0	0	5.885	0	0	0	0	0	0	0	27.827	0	0	0	0	0	0	0	0	0	18.418	0	7.303	0	0	0	0	24.264	0	0	0	12.483	12.894	0	0	0	0	0
1442.74	21.858	7.885	15.084	13.823	0	23.397	49.097	0	18.727	22.932	30.255	29.175	31.595	27.246	15.574	16.028	13.505	12.942	0	0	88.233	41.246	18.339	0	81.851	23.024	43.368	7.046	0	0	16.612	38.681	17.228	14.541	0	0	29.577	0	0	0	0	8.286	44.348	28.808	0	8.64	0	43.988	0
1458.71	0	0	0	0	0	10.728	0	0	0	0	13.295	9.51	9.017	21.212	0	9.353	0	13.865	0	0	8.838	18.077	20.24	0	0	8.848	0	0	0	0	13.808	29.997	20.634	0	0	0	0	0	0	0	0	0	8.95	11.197	0	7.372	0	13.836	0
1476.68	0	0	0	8.127	0	15.678	0	0	9.48	0	11.737	0	8.96	0	8.994	0	0	0	0	5.999	0	0	0	0	0	12.778	0	0	0	0	0	0	0	0	0	0	0	5.571	0	0	0	0	0	0	0	0	4.358	0	0
1479.66	0	0	0	0	0	0	0	0	0	0	0	0	0	0	0	0	0	0	0	0	0	0	0	5.337	0	0	0	0	0	0	0	0	0	0	0	5.966	0	0	24.924	0	0	0	17.605	0	0	0	16.608	0	0
1482.68	0	0	15.975	0	0	0	0	0	0	0	0	0	0	0	0	0	0	0	0	0	0	0	0	0	0	0	0	0	0	0	0	0	0	0	0	0	0	0	0	0	0	0	0	0	0	0	0	0	0
1487.63	0	0	0	0	0	0	0	0	0	0	0	0	0	12.534	0	0	0	0	0	0	29.94	42.381	0	0	11.464	0	18.153	0	0	6.905	7.614	7.817	4.793	12.164	0	0	10.293	0	17.52	0	0	4.205	35.116	12.783	0	0	0	11.334	0
1503.6	0	0	0	0	0	0	0	0	0	0	0	0	0	5.985	0	0	0	0	0	0	0	22.434	0	0	0	0	0	0	0	8.604	7.876	5.305	0	5.578	0	0	0	0	26.149	0	0	4.044	6.816	9.341	0	0	0	0	0
1521.59	0	0	0	0	0	0	0	0	0	0	0	0	0	0	0	0	0	0	0	0	0	0	0	0	0	0	0	0	0	0	0	0	0	4.252	0	0	0	0	0	0	0	0	0	0	0	0	3.688	0	0
1524.79	0	3.246	0	39.292	0	9.197	43.573	14.577	35.568	47.6	33.411	23.255	45.895	7.872	8.613	0	5.308	39.655	32.78	24.182	34.039	0	30.674	50.096	8.583	16.567	0	18.825	20.078	13.194	0	12.239	13.255	0	39.125	14.526	7.33	13.702	41.721	0	33.576	0	31.782	0	37.088	0	36.301	35.74	9.918
1536.69	0	0	0	0	0	0	0	0	0	0	0	0	0	4.746	0	0	0	0	0	0	0	17.852	0	0	0	0	0	0	11.495	10.692	4.741	0	0	7.664	9.972	0	0	0	21.708	0	0	12.24	11.759	4.964	0	7.047	7.965	0	0
1561.72	4.244	0	0	0	0	0	0	0	0	0	0	0	0	0	0	0	0	0	0	0	5.623	16.765	4.421	0	0	0	9.78	0	0	0	10.88	12.419	4.729	0	0	6.859	7.781	0	0	0	0	11.397	0	7.069	0	8.59	0	0	10.823
1567.69	0	0	0	0	0	0	0	0	0	0	0	0	0	0	0	0	0	0	0	0	0	0	0	6.977	0	0	0	0	0	0	0	0	0	0	0	0	0	0	9.715	0	0	0	10.808	0	0	0	5.105	0	0
1628.81	0	0	0	0	0	0	0	0	0	6.59	0	0	5.562	0	0	0	0	2.981	0	0	4.427	0	0	7.899	0	0	0	0	0	0	0	0	0	0	0	0	0	0	0	0	0	0	0	0	0	0	3.454	4.361	0
1629.93	0	0	0	0	0	0	0	0	0	0	0	0	0	0	0	0	0	7.011	0	0	0	0	1.827	0	6.876	6.214	11.137	0	0	0	0	4.75	0	0	0	0	0	0	0	0	0	0	0	0	0	0	0	0	0
1674.82	0	0	0	0	0	0	0	0	0	0	0	0	0	0	0	0	0	0	0	0	0	0	0	0	0	0	0	0	0	2.807	0	0	0	0	0	0	0	0	0	0	0	0	0	0	0	0	0	0	0
1739.91	0	0	0	0	0	0	0	7.976	0	0	0	0	0	0	0	0	0	0	12.005	0	0	0	0	0	0	0	0	0	0	0	0	7.21	0	8.659	0	0	0	0	0	13.665	0	0	0	0	0	0	0	0	0
1798.84	9.331	10.48	10.979	0	0	8.822	0	6.543	8.497	7.78	7.639	8.233	6.349	9.614	8.891	11.08	9.118	10.571	0	7.058	9.297	0	9.68	11.634	9.429	8.232	8.875	7.791	0	9.331	7.989	8.001	9.048	9.191	6.487	7.312	11.351	10.392	0	9.932	9.566	7.192	8.91	8.62	0	9.36	9.106	7.57	6.737
1823.89	0	0	0	0	0	0	0	0	0	0	0	0	0	0	0	0	0	0	0	0	0	0	0	0	0	0	0	0	11.294	0	0	0	0	0	0	0	0	0	0	10.415	0	0	0	0	0	0	0	0	0
1864.98	0	0	0	8.456	0	0	0	0	0	0	0	0	0	0	0	0	0	0	0	0	0	0	0	0	0	0	0	0	0	0	0	0	0	4.33	12.725	0	0	0	10.928	19.142	0	0	0	3.873	0	7.021	0	4.518	0
1896.01	0	0	0	0	0	0	0	0	0	0	0	14.84	0	0	0	0	0	0	0	0	0	0	0	0	0	0	0	0	0	0	0	0	0	6.01	0	0	0	0	8.308	17.216	0	0	0	0	0	0	0	0	0
1943.89	8.393	0	0	0	0	0	0	16.723	0	0	0	5.486	0	9.12	2.833	0	0	0	0	0	0	0	0	0	0	0	0	0	0	0	0	0	0	0	0	0	0	0	0	0	0	0	0	0	0	0	0	0	0
2004.05	0	0	0	0	0	0	0	0	0	0	0	0	0	0	0	0	0	0	0	0	0	0	0	0	0	0	0	0	0	0	0	2.218	0	0	0	0	0	0	10.343	24.389	0	0	0	2.838	0	10.21	6.001	0	0
2010.96	9.875	0	0	0	0	0	23.243	21.795	7.118	6.33	4.479	10.489	0	8.394	0	0	0	0	0	0	0	0	0	0	0	0	0	0	0	0	0	0	0	0	0	0	0	0	0	0	0	0	0	0	0	0	0	0	0
2021.08	0	3.568	0	21.535	0	0	0	15.376	9.531	0	0	9.563	4.377	0	0	5.349	10.802	0	34.111	0	8.431	0	5.958	0	4.302	2.807	19.397	10.02	13.027	8.864	20.355	17.086	3.828	13.258	31.195	31.606	10.148	0	63.184	111.367	0	6.116	22.424	12.597	10.564	53.358	36.037	27.324	12.213
2085.06	0	0	0	0	0	0	0	0	0	0	0	11.429	0	0	0	0	0	0	0	0	0	0	0	0	0	0	0	0	0	0	0	0	0	0	0	0	0	0	0	16.704	0	0	0	5.138	0	0	0	0	0
2125.11	0	0	0	6.812	0	0	0	0	0	0	0	0	0	0	0	0	0	0	0	0	0	0	0	0	0	0	0	0	0	0	0	0	0	0	10.143	4.895	0	0	23.219	4.143	0	0	5.807	0	0	0	9.558	6.915	0
2153.04	0	0	0	0	0	0	0	0	0	0	0	0	0	0	0	0	0	0	0	0	0	0	0	0	0	0	0	0	0	0	0	0	0	0	0	0	0	0	0	0	0	0	0	0	0	0	0	0	0
2210.12	4.978	8.172	6.147	23.968	0	1.69	13.443	20.481	12.051	0	2.762	12.478	4.005	3.339	4.669	9.845	17.809	4.913	34.183	0	9.265	0	6.244	0	5.528	4.836	32.817	8.944	17.659	11.078	29.934	21.902	4.629	16.517	36.102	30.392	16.256	0	66.186	176.894	0	11.504	22.548	33.924	14.096	75.443	42.846	26.255	23.42
2271.11	0	0	0	0	0	0	19.89	11.193	0	0	2.532	6.123	0	2.481	0	0	0	0	0	0	0	0	0	0	0	3.023	0	0	0	0	0	0	0	0	0	0	0	0	0	0	2.801	0	0	0	0	0	0	0	0
2314.15	0	0	0	0	0	0	0	0	0	0	0	0	0	0	0	0	0	0	0	0	0	0	0	0	0	0	0	0	0	0	0	0	0	0	0	0	0	0	7.576	0	0	0	0	0	0	0	3.182	1.848	0
2355.17	0	0	0	0	0	0	0	0	0	0	0	0	0	0	0	0	0	0	0	0	0	0	0	0	0	0	0	0	0	0	0	0	0	0	0	0	0	0	0	7.437	0	0	0	0	0	0	0	0	0
2378.18	0	3.275	5.056	4.575	0	3.078	0	0	0	2.101	2.416	0	0	0	0	0	3.847	0	0	0	0	0	1.01	0	0	0.965	0	3.878	0	0	0	0	0	0	0	0	0	0	0	0	0	0	0	0	0	0	0	0	0
2399.16	0	0	0	7.683	0	0	0	0	0	0	0	4.137	0	0	0	0	0	0	0	0	2.088	0	2.151	0	0	0	6.937	0	0	2.661	4.848	2.124	0	3.461	13.883	7.213	6.245	0	16.351	34.82	0	0	9.101	5.635	0	14.164	9.449	7.055	2.415
[truncated: 50 more columns]
