# Supplementary material for: The Activation of Prothrombin Seems to Play an Earlier Role than the Complement System in the Progression of Colorectal Cancer: A Mass Spectrometry Evaluation
Source: Diagnostics (Basel). 2020 Dec 11;10(12):1077. doi: 10.3390/diagnostics10121077 (PMC7763171; doi:10.3390/diagnostics10121077)
Supplement: Supplementary file 1 [file diagnostics-10-01077-s001.zip › RomanoEtAl_CRC_MS_evaluation_TableS2.xlsx]

## Sheet: controlsVsMetastatic
FILLER	fr_11S09113.txt	fr_11S10454.txt	fr_11S11651.txt	fr_11S17732.txt	fr_11S18235.txt	fr_11S19738.txt	fr_11S20984.txt	fr_11S21172.txt	fr_11S21175.txt	fr_11S22033.txt	fr_11S22872.txt	fr_12S11443.txt	fr_12S23237.txt	fr_13S07855.txt	fr_13S07979.txt	fr_13S08530.txt	fr_13S09395.txt	fr_13S11377.txt	fr_13S14986.txt	fr_C103.txt	fr_C128.txt	fr_C132.txt	fr_C137.txt	fr_C138.txt	fr_C139.txt	fr_C140.txt	fr_C141.txt	fr_C144.txt	fr_C145.txt	fr_C148.txt	fr_C150.txt	fr_C152.txt	fr_C154.txt	fr_C155.txt	fr_C156.txt	fr_C157.txt	fr_C159.txt	fr_C160.txt	fr_C166.txt	fr_C167.txt	fr_C168.txt	fr_C170.txt	fr_C172.txt	fr_C173.txt	fr_C176.txt	fr_C179.txt	fr_C181.txt	fr_C182.txt	fr_C184.txt
FILLER	1	1	1	1	1	1	1	1	1	1	1	1	1	1	1	1	1	1	1	2	2	2	2	2	2	2	2	2	2	2	2	2	2	2	2	2	2	2	2	2	2	2	2	2	2	2	2	2	2
810.481	4.398	6.929	0	7.224	12.041	0	0	5.621	6.539	0	0	0	0	0	0	0	0	0	0	0	0	0	0	0	0	0	0	0	0	0	0	0	0	0	0	0	0	0	0	0	0	0	0	0	0	0	0	0	0
811.569	0	0	0	0	0	0	0	0	0	0	0	0	0	0	0	0	0	0	0	0	0	4.345	0	0	0	0	0	0	3.89	0	3.812	0	0	0	22.021	0	0	0	0	0	0	0	4.366	5.407	3.574	0	0	6.184	0
813.094	0	0	0	0	0	4.695	0	0	0	0	0	0	0	0	2.991	0	0	0	0	0	9.963	0	0	0	0	0	7.891	3.575	0	2.568	0	0	0	0	0	0	5.481	0	0	0	0	8.683	6.052	0	0	4.046	0	0	0
817.105	0	0	0	0	0	0	0	0	0	0	0	0	0	0	0	0	0	0	0	0	0	0	0	0	0	0	0	0	0	0	0	0	0	0	0	0	0	0	0	1.666	0	0	0	0	0	0	0	0	0
833.071	0	0	0	0	0	0	0	0	0	0	0	0	0	6.459	0	0	0	13.61	0	0	4.338	0	0	0	6.935	0	0	2.977	0	12.591	0	0	0	0	0	3.242	0	0	0	6.163	10.133	0	0	0	0	0	0	0	0
839.092	0	0	0	0	0	0	0	0	0	0	0	0	0	0	0	0	0	0	0	0	0	0	0	0	0	0	0	0	0	0	0	0	0	0	0	0	0	0	0	0	0	0	0	0	0	0	0	0	0
839.607	0	0	0	0	0	0	0	0	0	0	0	0	0	0	0	0	0	0	0	4.889	0	0	0	0	4.525	0	0	0	0	0	0	0	0	0	4.693	0	0	0	0	0	0	0	0	0	0	0	0	0	0
851.047	0	0	0	0	0	0	0	0	0	0	0	0	0	0	0	0	0	0	0	0	0	0	0	0	0	0	0	2.753	0	0	0	0	0	0	0	0	0	0	0	0	0	0	0	0	0	0	0	0	0
855.055	0	0	0	0	0	0	0	0	0	0	0	0	0	0	0	0	0	0	0	0	0	0	0	0	6.231	0	0	3.761	0	0	0	0	0	0	0	0	8.148	0	0	6.116	0	0	0	0	0	0	0	0	0
865.62	0	0	0	0	0	0	0	0	0	0	0	0	0	0	0	0	0	0	0	16.005	0	3.176	0	0	6.05	0	0	0	0	0	0	0	0	0	4.435	0	0	0	0	0	0	0	0	3.585	4.843	0	0	0	0
868.541	0	0	0	0	0	0	0	0	0	0	4.056	0	0	0	0	4.223	0	0	0	0	0	0	0	0	5.919	0	0	0	7.422	0	0	0	0	0	0	0	0	0	0	0	0	0	0	0	0	0	0	0	0
869.015	0	0	0	0	0	0	0	0	0	0	0	0	0	0	0	0	0	0	0	0	0	0	0	0	0	0	4.249	0	0	0	0	0	0	0	0	0	0	0	0	0	0	15.312	0	0	0	0	0	0	0
871.028	0	0	0	0	0	0	0	0	0	0	0	0	0	0	0	0	0	0	0	0	0	0	0	0	5.595	0	0	2.704	0	0	0	0	0	0	0	0	0	0	0	0	0	10.842	0	0	0	0	0	0	0
873.032	0	0	0	0	0	0	0	0	0	0	0	0	0	0	0	0	0	0	0	0	0	0	0	0	0	0	0	2.936	0	0	0	0	0	0	0	0	5.635	0	0	0	0	0	0	0	0	0	0	0	0
882.562	5.614	0	0	7.236	0	5.02	0	0	8.832	5.581	8.632	0	4.493	4.634	3.94	13.266	6.802	5.117	10.54	10.622	9.438	5.891	6.278	3.598	12.121	28.393	4.143	6.032	9.504	6.701	0	11.322	9.947	0	12.101	4.03	16.262	6.725	0	3.227	6.437	9.393	14.442	0	0	8.941	4.851	7.31	8.279
892.426	0	0	0	0	0	0	0	0	0	0	0	0	0	0	0	0	0	0	0	0	0	0	0	0	0	0	0	0	0	0	0	0	0	0	0	0	0	0	0	0	0	0	0	0	0	0	0	0	0
898.417	0	0	0	0	0	0	0	0	0	0	0	0	0	0	0	2.915	0	0	0	0	0	0	0	0	0	0	0	0	0	0	0	0	0	0	0	0	0	0	0	0	0	0	0	0	0	0	0	0	0
904.461	13.652	5.796	48.42	9.483	14.946	46.608	30.753	144.654	18.137	10.929	4.309	153.154	0	55.085	3.697	9.574	68.683	8.858	15.152	0	0	3.454	4.043	3.885	0	9.34	0	2.535	13.88	5.269	4.879	0	0	6.157	8.592	0	7.733	12.833	7.608	6.208	0	11.914	5.681	7.169	8.406	12.198	0	6.607	28.474
912.379	0	0	0	0	0	0	0	0	0	0	0	0	0	3.928	0	0	8.327	6.609	0	0	0	0	0	0	5.973	8.629	0	0	0	0	0	0	0	5.765	0	0	0	0	0	0	7.446	0	0	0	0	0	0	5.992	0
920.455	0	0	10.168	0	0	0	0	0	0	0	0	0	0	13.491	5.622	9.64	19.333	14.525	25.205	0	0	2.43	0	0	11.676	0	6.696	3.526	16.347	0	0	9.249	0	0	0	0	31.051	15.713	0	5.745	0	26.641	0	18.299	0	16.3	3.421	9.275	13.706
921.552	0	5.914	9.646	8.109	0	4.954	0	0	8.694	0	5.107	0	7.24	0	0	0	0	0	0	0	0	0	0	0	0	0	0	0	0	0	0	0	0	0	0	0	0	0	0	0	0	0	0	0	0	0	0	0	0
927.464	0	0	0	0	0	0	0	0	0	0	0	0	0	0	0	0	0	0	0	0	0	0	2.899	0	0	0	0	0	0	0	0	0	0	0	0	0	0	0	0	0	0	0	0	0	0	0	0	0	0
934.355	0	0	0	0	0	0	0	0	0	0	0	0	0	3.289	0	0	0	0	0	0	0	0	0	0	0	0	0	0	0	0	0	0	0	0	0	0	0	0	0	2.05	0	0	8.389	0	0	0	0	0	0
942.459	0	0	0	0	0	0	0	0	0	0	0	15.618	0	7.753	0	11.988	0	0	0	0	0	0	0	0	0	0	4.816	0	0	0	0	0	0	0	0	0	8.215	0	0	0	0	0	0	0	0	0	0	0	0
963.633	6.397	15.905	19.009	15.192	14.353	0	22.444	0	0	0	0	8.174	0	2.892	4.306	5.522	20.635	6.533	26.924	0	0	0	0	0	0	12.022	0	0	5.049	0	0	0	0	5.535	0	0	0	0	0	0	0	0	0	0	0	0	0	0	7.691
974.648	0	0	0	0	0	0	0	0	0	0	0	0	0	0	0	4.814	0	0	0	0	0	0	0	0	9.769	0	0	0	0	0	0	0	0	0	0	0	0	0	0	0	0	0	0	0	0	0	0	0	0
977.651	0	0	0	0	0	0	0	0	0	0	0	0	0	0	0	0	0	0	0	0	0	0	0	0	0	0	0	0	0	0	0	0	0	0	0	0	0	0	0	0	0	0	0	3.712	0	0	0	0	0
987.63	6.791	5.813	12.286	0	0	0	0	0	0	0	0	8.055	0	0	0	4.13	11.807	5.358	12.477	0	0	0	0	0	0	0	0	0	0	0	0	0	0	0	0	0	0	0	0	0	0	0	0	0	0	0	0	0	6.064
989.649	10.388	24.356	32.566	18.843	12.503	5.151	38.205	12.668	8.402	0	0	10.687	0	6.167	7.805	12.668	28.247	11.517	52.999	7.842	0	7.824	6.302	0	10.887	26.832	0	0	16.087	0	0	0	0	8.938	9.874	16.53	0	5.61	0	2.221	5.545	0	16.286	13.774	13.546	15.025	13.884	10.375	11.795
991.666	44.447	128.522	138.517	100.659	101.099	14.745	261.735	68.962	27.751	6.194	0	64.561	0	37.849	46.011	66.45	166.985	47.386	289.116	160.639	0	72.504	32.054	9.979	151.314	170.828	24.309	10.408	160.663	23.189	27.8	80.529	39.889	109.222	68.384	62.73	0	18.584	19.717	15.168	62.153	0	94.074	154.335	192.466	110.813	149.502	76.037	35.492
1007.65	0	0	0	0	0	0	0	0	0	0	0	0	0	0	0	5.802	8.694	0	0	0	0	5.009	0	0	10.857	12.163	0	0	15.007	0	0	0	0	0	0	0	0	0	0	0	0	0	0	4.931	0	6.012	9.919	0	0
1009.5	0	0	0	0	0	0	0	0	0	5.473	0	0	4.758	0	0	0	0	0	0	8.74	0	0	5.058	0	7.404	0	0	3.013	0	0	0	9.975	17.294	0	0	0	0	0	6.386	0	5.883	0	0	0	0	0	0	0	0
1013.65	15.939	15.179	25.848	11.19	0	0	49.606	0	0	0	0	13.98	0	3.962	8.227	7.131	21.195	0	20.555	0	0	0	0	0	8.301	0	0	0	8.221	0	5.538	0	0	0	0	8.099	0	4.303	0	2.225	0	0	9.432	5.807	13.167	0	5.506	0	8.599
1015.67	67.859	84.045	102.997	97.823	55.276	24.61	190.697	53.956	48.055	14.139	15.906	101.964	0	25.876	57.983	50.882	149.913	55.236	212.969	42.136	0	19.808	14.563	12.169	42.978	70.091	16.826	7.288	82.355	6.669	18.974	137.396	30.143	111.311	23.538	36.628	5.392	19.083	21.951	13.51	31.092	0	44.956	52.844	85.232	49.448	56.738	49.691	30.712
1017.68	0	67.218	78.146	0	36.539	0	132.412	0	0	0	0	0	0	0	0	44.023	0	0	217.893	58.866	0	26.002	9.538	4.116	54.487	61.476	11.768	4.244	70.769	3.466	11.518	0	15.396	0	27.014	36.362	0	8.924	7.355	5.209	28.219	0	30.556	74.567	79.165	59.302	73.278	32.677	16.763
1022.11	0	0	0	0	0	0	0	0	0	0	0	0	0	0	0	0	0	0	0	0	0	0	0	0	0	0	0	0	0	0	0	0	0	0	0	0	0	0	0	0	0	0	0	0	0	0	0	0	0
1031.66	0	0	0	0	0	0	0	0	0	0	0	0	0	0	0	4.893	0	0	0	0	0	0	0	0	0	0	0	0	11.751	0	0	0	0	0	0	0	0	0	0	0	0	0	0	0	0	0	0	0	0
1032.63	0	0	11.285	10.767	0	0	0	0	10.695	6.099	6.391	9.021	8.089	0	0	0	0	0	0	0	0	0	0	0	0	0	0	0	0	0	0	0	0	0	0	0	0	0	0	0	0	0	0	0	0	0	0	0	0
1033.68	0	0	0	0	0	0	0	0	0	0	0	0	0	0	0	6.435	0	0	0	0	0	0	0	0	0	0	0	0	6.086	0	0	0	0	0	0	0	5.826	0	0	0	0	0	0	0	0	0	0	0	0
1037.64	0	13.808	18.59	0	0	0	34.674	0	0	0	0	0	0	0	0	0	0	0	0	0	0	0	0	0	0	0	0	0	7.192	0	0	0	0	0	0	0	0	0	0	0	0	0	0	0	0	0	0	0	0
1039.66	36.465	42.507	77.495	42.001	14.666	6.813	102.87	15.402	26.585	6.063	9.14	78.914	0	6.334	31.367	27.614	50.052	23.305	79.012	21.209	0	5.126	12.467	0	21.041	31.436	7.874	0	47.095	0	5.182	85.38	0	39.456	0	20.064	0	8.126	6.366	8.251	15.599	0	17.753	17.933	30.002	17.767	18.491	34.398	17.128
1041.68	0	33.633	43.117	18.263	0	0	66.926	0	0	0	0	0	0	0	17.524	22.095	37.194	0	89.142	0	0	0	0	0	0	11.229	0	0	32.5	0	0	0	0	0	0	13.36	0	0	0	0	0	0	0	13.517	18.115	10.221	19.76	0	0
1042.49	0	0	0	0	0	0	0	0	0	0	0	0	0	0	0	0	0	0	0	0	0	0	0	0	0	0	0	0	0	0	0	0	0	0	0	0	0	0	0	0	0	0	0	0	0	0	0	0	0
1043.69	0	0	0	0	0	0	0	0	0	0	0	0	0	0	0	0	0	0	0	0	0	0	0	0	0	0	0	0	0	0	0	0	0	0	0	0	0	0	0	0	0	0	0	6.284	7.282	0	6.711	0	0
1051.71	0	0	0	0	0	5.466	0	0	10.072	0	9.651	0	0	8.025	6.186	20.415	0	5.402	0	13.338	16.562	8.762	10.971	4.079	20.342	39.88	8.246	9.25	5.432	10.534	0	11.985	0	0	20.256	5.932	24.359	5.379	0	4.099	10.043	12.755	19.98	0	0	7.659	4.972	13.362	8.754
1060.06	0	0	0	0	0	0	0	0	0	0	0	0	0	0	0	0	0	0	0	0	0	0	0	0	0	0	0	0	0	0	0	0	0	0	0	0	0	0	0	0	0	0	0	0	0	0	0	0	0
1063.66	7.443	22.569	41.766	11.168	0	0	41.127	0	0	0	0	22.723	0	0	7.4	7.214	0	0	15.071	0	0	0	0	0	0	0	0	0	25.209	0	0	13.35	0	0	0	0	0	0	0	0	0	0	0	4.596	0	0	0	0	8.46
1065.67	0	0	0	0	0	0	0	0	0	0	0	0	0	0	0	0	0	0	0	0	0	0	0	0	0	0	0	0	0	0	0	0	0	0	0	0	0	0	0	0	0	0	0	0	0	0	0	0	0
1120.58	0	0	0	0	0	0	0	0	0	0	0	0	0	0	0	0	0	0	0	0	0	0	0	0	0	0	0	3.414	0	0	0	0	0	0	0	0	0	0	0	0	0	0	0	0	0	0	0	0	0
1122.55	0	0	0	0	0	0	0	0	0	0	0	0	0	0	0	0	0	0	0	0	0	0	4.157	0	0	10.231	0	0	0	0	0	0	13.854	0	6.681	0	0	0	0	0	0	0	0	0	0	0	0	0	0
1143.7	5.117	4.993	10.649	7.523	0	0	0	0	8.822	0	4.673	0	6.359	0	0	0	0	0	0	0	0	0	0	0	0	0	0	0	0	0	0	0	0	0	0	0	0	0	0	0	0	0	0	0	0	0	0	0	0
1165.73	4.904	0	0	0	0	4.664	0	0	9.627	5.517	7.941	0	5.578	6	0	14.503	0	0	0	8.377	9.11	5	7.24	3.794	11.232	23.906	0	4.107	0	5.055	0	0	0	0	10.251	0	14.238	4.255	0	3.157	0	0	10.124	0	0	0	0	0	5.152
1192.67	8.367	10.399	0	7.467	0	10.557	0	0	0	11.657	9.714	0	8.268	9.622	10.059	6.85	0	9.125	0	0	6.343	9.836	9.284	10.915	0	0	11.237	10.701	11.147	9.657	6.252	7.927	0	0	0	8.345	0	9.675	10.688	7.835	8.225	0	9.493	11.129	0	9.35	11.583	7.233	8.661
1201.56	0	0	0	0	0	0	0	0	0	0	0	0	0	0	0	0	0	0	0	0	0	6.055	0	0	0	0	0	0	0	0	0	0	0	0	0	0	0	0	0	0	0	0	0	0	0	0	0	0	0
1211.64	0	0	0	0	0	0	0	0	0	0	0	0	0	0	0	0	0	0	0	0	0	0	0	0	0	0	0	0	0	0	0	0	0	0	0	0	0	0	0	0	0	0	0	0	0	0	0	0	0
1218.66	0	0	0	0	0	0	0	0	0	0	0	0	0	0	0	0	0	0	0	0	0	0	0	0	0	0	0	0	0	0	0	0	0	0	0	0	0	0	0	0	0	0	0	0	0	0	0	0	0
1228.55	0	0	0	0	0	0	0	0	0	0	0	0	0	0	0	0	0	0	0	0	0	0	0	0	0	0	0	0	0	0	0	0	0	0	0	0	0	0	0	3.014	0	0	0	0	0	0	0	7.846	0
1234.62	0	0	0	0	0	0	0	0	0	0	0	0	0	0	0	0	0	0	0	0	0	0	0	0	0	0	0	0	0	0	0	0	0	0	0	0	0	0	0	0	0	0	0	0	0	0	0	0	0
1238.49	0	0	31.808	21.334	12.462	21.225	0	9.893	9.293	4.412	0	0	0	6.272	5.826	8.621	0	0	0	0	0	0	0	0	10.124	17.402	6.593	0	6.361	10.286	0	0	0	0	0	0	11.322	0	0	0	0	0	19.299	0	0	0	0	0	0
1260.48	0	0	14.13	7.786	0	16.865	0	0	0	0	0	0	0	0	0	0	0	0	0	0	0	0	0	3.317	0	0	0	0	0	0	5.617	0	0	0	0	0	15.737	0	0	0	0	0	22.128	0	0	0	0	0	0
1306.7	0	0	0	0	0	0	0	0	0	0	0	0	0	0	0	0	0	0	0	0	0	0	0	0	0	0	0	3.121	6.154	0	0	0	0	0	0	0	0	0	0	3.475	0	0	0	0	0	0	0	0	5.5
1308.61	0	0	0	0	0	0	0	0	0	0	0	0	0	0	0	0	0	0	0	0	0	0	6.419	0	0	11.565	0	0	0	0	0	0	0	0	0	0	0	0	0	0	0	0	0	0	0	0	0	0	0
1334.88	0	0	0	0	0	0	0	0	0	0	0	0	0	0	0	5.951	0	0	0	0	0	0	0	0	7.746	0	0	0	0	0	0	0	0	0	0	0	0	0	0	0	0	0	0	0	0	0	0	0	0
1362.62	0	0	0	0	0	0	0	0	0	0	0	0	0	0	0	0	0	0	0	0	0	0	0	0	0	0	0	2.987	0	0	0	0	0	0	8.488	0	0	0	0	0	0	0	0	0	0	0	0	0	3.633
1372.6	0	0	0	0	0	0	0	0	0	0	0	0	0	0	0	0	0	0	0	0	0	0	0	0	0	0	0	0	0	0	0	0	0	0	0	0	0	0	0	0	0	0	0	0	0	0	0	6.457	0
1402.74	0	0	0	0	0	0	0	0	0	0	0	0	0	0	0	0	0	0	0	0	0	0	0	3.282	0	0	0	0	0	0	0	0	0	0	0	0	0	0	0	3.272	0	0	0	0	0	0	0	0	0
1403.74	7.739	8.222	0	7.139	0	9.182	0	6.645	0	10.235	8.52	0	8.01	7.262	10.08	8.209	0	8.097	0	0	6.233	9.058	12.211	9.319	0	0	9.595	10.222	12.349	9.002	6.337	9.541	0	0	6.66	5.86	7.758	10.25	5.345	9.578	8.065	0	7.012	11.014	0	7.753	10.415	6.142	9.757
1420.76	245.312	247.594	241.45	241.209	239.462	242.608	258.847	246.083	242.191	246.873	247.397	242.777	251.232	251.315	246.804	244.135	241.38	247.768	244.158	241.294	244.753	249.411	251.542	248.978	245.565	247.993	246.957	249.535	244.798	247.926	247.197	249.636	247.099	241.298	241.277	245.355	249.285	249.243	245.376	250.348	246.675	249.34	250.635	248.607	243.299	249.234	246.619	246.891	248.757
1432.76	0	8.576	0	16.8	23.071	14.904	25.693	12.625	25.041	24.739	19.257	9.011	30.251	14.86	18.291	0	8.13	23.376	19.649	15.031	28.429	10.848	16.56	21.192	14.935	26.908	18.529	18.248	9.086	15.112	29.822	24.686	18.553	9.038	24.403	15.373	23.317	10.103	29.772	6.736	14.159	0	13.343	14.729	29.376	18.623	24.895	12.865	7.676
1434.51	0	0	0	0	0	0	0	0	0	0	0	0	0	5.885	0	0	0	0	0	0	0	7.695	0	0	14.87	0	0	5.736	0	0	0	0	0	0	0	0	0	0	0	7.203	0	0	0	0	0	0	0	11.718	0
1442.74	21.858	7.885	15.084	13.823	0	23.397	49.097	0	18.727	22.932	30.255	29.175	31.595	27.246	15.574	16.028	13.505	12.942	0	0	0	10.957	23.517	36.775	14.961	0	0	19.989	5.067	5.947	52.468	12.816	0	0	0	0	37.82	20.772	36.11	19.41	0	16.825	30.078	0	19.817	0	0	19.862	7.916
1458.71	0	0	0	0	0	10.728	0	0	0	0	13.295	9.51	9.017	21.212	0	9.353	0	13.865	0	0	0	0	0	15.186	0	0	0	21.701	0	10.27	28.447	19.962	0	0	0	0	15.623	5.521	15.54	18.611	10.054	0	0	0	0	0	0	6.53	7.62
1476.68	0	0	0	8.127	0	15.678	0	0	9.48	0	11.737	0	8.96	0	8.994	0	0	0	0	0	0	0	0	0	0	0	6.106	7.103	0	0	0	0	0	0	0	0	7.382	0	0	0	0	16.954	0	0	0	6.341	0	0	0
1479.66	0	0	0	0	0	0	0	0	0	0	0	0	0	0	0	0	0	0	0	0	0	0	7.69	0	0	0	8.562	0	0	0	0	0	10.232	0	15.185	0	7.06	0	0	0	0	21.931	0	0	0	0	8.935	0	0
1482.68	0	0	15.975	0	0	0	0	0	0	0	0	0	0	0	0	0	0	0	0	0	0	0	0	0	0	0	0	0	0	0	0	0	0	0	0	0	0	0	0	0	19.01	0	0	0	0	0	0	0	0
1487.63	0	0	0	0	0	0	0	0	0	0	0	0	0	12.534	0	0	0	0	0	0	0	0	12.564	0	12.668	0	0	3.329	0	0	0	0	0	0	0	0	10.986	0	0	8.361	0	26.075	13.375	0	0	0	0	15.372	7.017
1503.6	0	0	0	0	0	0	0	0	0	0	0	0	0	5.985	0	0	0	0	0	0	0	0	0	0	0	0	0	4.245	0	0	0	0	0	0	0	0	0	0	0	6.003	0	0	0	0	0	0	0	8.491	5.877
1521.59	0	0	0	0	0	0	0	0	0	0	0	0	0	0	0	0	0	0	0	0	0	0	0	0	0	0	0	0	0	0	0	0	0	0	0	0	0	0	0	0	0	20.941	0	0	0	0	0	0	0
1524.79	0	3.246	0	39.292	0	9.197	43.573	14.577	35.568	47.6	33.411	23.255	45.895	7.872	8.613	0	5.308	39.655	32.78	18.498	37.159	7.41	30.824	31.99	32.492	54.535	37.769	16.878	0	4.606	34.249	51.698	40.968	0	33.856	13.696	26.963	8.098	27.035	4.9	11.893	30.907	10.621	25.532	41.77	29.778	38.185	0	4.008
1536.69	0	0	0	0	0	0	0	0	0	0	0	0	0	4.746	0	0	0	0	0	0	0	7.246	7.597	0	0	0	0	0	4.002	0	0	0	0	0	0	0	0	0	0	0	0	12.197	0	0	0	6.616	12.015	5.114	9.493
1561.72	4.244	0	0	0	0	0	0	0	0	0	0	0	0	0	0	0	0	0	0	0	0	6.418	0	0	0	0	0	2.563	7.06	0	4.678	0	0	6.374	0	8.011	0	0	0	0	0	13.449	10.151	5.769	0	0	5.87	9.021	12.757
1567.69	0	0	0	0	0	0	0	0	0	0	0	0	0	0	0	0	0	0	0	0	0	0	7.713	0	0	14.565	6.596	0	0	0	0	0	10.303	0	11.681	0	0	0	0	0	0	0	0	0	0	0	0	0	0
1628.81	0	0	0	0	0	0	0	0	0	6.59	0	0	5.562	0	0	0	0	2.981	0	0	0	0	0	2.062	0	0	3.913	0	0	0	0	0	0	0	0	0	0	0	0	0	0	0	0	0	0	0	0	0	0
1629.93	0	0	0	0	0	0	0	0	0	0	0	0	0	0	0	0	0	7.011	0	0	0	0	6.147	0	18.986	0	10.688	5.281	0	0	0	0	0	0	0	0	0	0	0	0	0	0	0	0	0	0	0	0	0
1674.82	0	0	0	0	0	0	0	0	0	0	0	0	0	0	0	0	0	0	0	0	0	0	0	0	18.159	0	5.141	0	0	0	0	0	0	0	0	0	0	0	0	0	0	0	0	0	0	0	0	4.66	0
1739.91	0	0	0	0	0	0	0	7.976	0	0	0	0	0	0	0	0	0	0	12.005	0	0	0	0	0	0	0	20.625	0	8.386	0	0	0	0	0	0	0	0	0	0	0	0	0	0	0	0	0	0	0	0
1798.84	9.331	10.48	10.979	0	0	8.822	0	6.543	8.497	7.78	7.639	8.233	6.349	9.614	8.891	11.08	9.118	10.571	0	0	10.857	10.562	9.917	8.157	10.586	0	9.965	7.428	7.876	9.974	11.448	0	0	7.967	7.987	8.765	8.769	9.189	4.666	10.996	8.413	0	8.709	9.236	8.908	9.359	9.863	0	8.69
1823.89	0	0	0	0	0	0	0	0	0	0	0	0	0	0	0	0	0	0	0	12.256	0	0	5.357	0	0	0	0	0	5.942	0	0	7.064	7.762	0	0	0	0	0	0	2.746	16.259	0	0	0	0	0	0	0	0
1864.98	0	0	0	8.456	0	0	0	0	0	0	0	0	0	0	0	0	0	0	0	10.925	0	0	0	0	0	0	4.482	0	0	0	0	0	0	0	0	0	0	0	0	0	4.232	14.826	4.275	0	0	0	0	5.063	3.996
1896.01	0	0	0	0	0	0	0	0	0	0	0	14.84	0	0	0	0	0	0	0	0	0	0	0	0	0	0	14.772	1.186	0	0	0	0	0	0	0	0	0	0	0	0	3.483	0	0	0	0	0	0	0	0
1943.89	8.393	0	0	0	0	0	0	16.723	0	0	0	5.486	0	9.12	2.833	0	0	0	0	0	0	0	0	0	0	0	0	0	0	0	0	0	0	0	0	0	0	0	0	0	0	0	0	0	0	0	0	0	0
2004.05	0	0	0	0	0	0	0	0	0	0	0	0	0	0	0	0	0	0	0	0	0	0	0	0	0	0	0	5.459	3.079	0	0	0	0	0	0	0	0	0	0	0	0	0	0	0	0	0	0	0	0
2010.96	9.875	0	0	0	0	0	23.243	21.795	7.118	6.33	4.479	10.489	0	8.394	0	0	0	0	0	0	0	0	0	0	0	0	0	0	0	0	0	0	0	0	0	0	0	0	0	0	0	0	0	0	0	0	0	0	0
2021.08	0	3.568	0	21.535	0	0	0	15.376	9.531	0	0	9.563	4.377	0	0	5.349	10.802	0	34.111	36.945	21.824	12.394	5.108	10.165	9.981	0	19.376	36.923	23.4	0	0	0	23.359	11.635	0	21.167	0	5.25	19.497	3.337	20.604	37.541	4.041	4.7	7.787	16.213	5.206	5.108	11.901
2085.06	0	0	0	0	0	0	0	0	0	0	0	11.429	0	0	0	0	0	0	0	0	0	0	0	0	0	0	10.504	0	0	0	0	0	0	0	0	0	0	0	0	0	0	0	0	0	0	0	0	0	2.464
2125.11	0	0	0	6.812	0	0	0	0	0	0	0	0	0	0	0	0	0	0	0	0	5.843	0	0	2.079	0	0	4.386	6.05	0	0	0	0	0	0	0	0	0	0	4.63	0	0	7.921	0	0	0	3.863	0	0	0
2153.04	0	0	0	0	0	0	0	0	0	0	0	0	0	0	0	0	0	0	0	0	0	0	0	0	0	0	0	0	0	0	0	0	0	0	0	0	0	0	0	0	3.91	0	0	0	0	0	0	0	0
2210.12	4.978	8.172	6.147	23.968	0	1.69	13.443	20.481	12.051	0	2.762	12.478	4.005	3.339	4.669	9.845	17.809	4.913	34.183	41.275	27.843	16.428	7.392	9.914	10.008	0	21.875	35.371	20.147	0	3.165	4.447	21.649	16.011	0	21.547	2.675	6.244	16.248	4.138	19.258	32.919	5.592	8.61	11.928	19.266	8.483	5.296	13.866
2271.11	0	0	0	0	0	0	19.89	11.193	0	0	2.532	6.123	0	2.481	0	0	0	0	0	0	0	0	0	0	0	0	0	0	0	0	0	0	0	0	0	0	0	2.628	0	0	0	0	0	0	0	0	0	0	0
2314.15	0	0	0	0	0	0	0	0	0	0	0	0	0	0	0	0	0	0	0	0	0	0	0	0	0	0	0	2.341	0	0	0	0	0	0	0	0	0	0	0	0	0	0	0	0	0	0	0	0	0
2355.17	0	0	0	0	0	0	0	0	0	0	0	0	0	0	0	0	0	0	0	0	0	0	0	0	0	0	0	1.006	0	0	0	0	0	0	0	0	0	0	0	0	0	0	0	0	0	0	0	0	0
2378.18	0	3.275	5.056	4.575	0	3.078	0	0	0	2.101	2.416	0	0	0	0	0	3.847	0	0	0	0	0	0	1.803	0	0	0	0	4.87	0	0	0	0	0	0	1.64	0	3.279	0	0	0	0	0	0	0	0	0	0	2.585
2399.16	0	0	0	7.683	0	0	0	0	0	0	0	4.137	0	0	0	0	0	0	0	10.192	7.41	3.261	0	3.575	4.145	0	4.287	5.629	5.283	0	0	0	7.514	2.682	0	5.854	0	0	5.971	0	3.374	9.284	0	0	0	3.609	0	0	3.923
[truncated: 62 more columns]
